# Supplementary material for: The Crossroads of Neuroinflammation and Biomarkers in Multiple Sclerosis: A Systematic Review
Source: Cells. 2026 Mar 30;15(7):610. doi: 10.3390/cells15070610 (PMC13072207; doi:10.3390/cells15070610)
Supplement: Supplementary file 1 [file cells-15-00610-s001.zip]

Archive with 1 entries (1 files):
- cells-4203219-supplementary.pdf
